# Supplementary material for: Identification of candidate genes for reproductive traits in Xinjiang sheep breeds based on genomic structural variation
Source: Front Vet Sci. 2025 Jun 6;12:1551293. doi: 10.3389/fvets.2025.1551293 (PMC12184774; doi:10.3389/fvets.2025.1551293)
Supplement: Supplementary file 4 [file Table_1.xlsx]

## Sheet: Supplementary Table 1
Supplementary Table 1. Detailed information of the sequencing and alignment statistics for the sheep.
Sample	Clean_Reads	Clean_Bases	Mapping rate(%)	number of sequenced bases	GC(%)	Average depth(X)
B79	301848836	301282018	0.9981	44506004286	0.4409	16.7807X
B8538	318741595	318284386	0.9986	47042070919	0.4397	17.7371X
B9122	262857650	261943425	0.9965	38716998167	0.436	14.598X
B9126	288052503	286983750	0.9963	42428249787	0.4399	15.9975X
B9132	259620523	259016393	0.9977	38296606892	0.444	14.4395X
B935	295013975	294090829	0.9969	43512666815	0.4455	16.4063X
SRR11482421	255385446	250052928	0.9791	37102499409	0.4408	13.9906X
SRR11482422	270202773	266546771	0.9865	39585270755	0.4282	14.926X
SRR11482424	206898470	203940500	0.9857	30243121181	0.4364	11.403X
SRR12419643	231480033	229347122	0.9908	34088874373	0.4459	12.853X
SRR12419648	239316993	238847367	0.998	35352095717	0.4711	13.3288X
SRR12419649	276782937	276229677	0.998	38975681753	0.4895	14.6961X
SRR12419664	277366829	276782150	0.9979	38915717914	0.4877	14.6738X
SRR12419672	297380575	296662106	0.9976	39447535102	0.4829	14.8754X
SRR12419673	284025925	283793304	0.9992	40269970979	0.4845	15.1843X
SRR12419677	300639007	299199004	0.9952	44396250166	0.4518	16.739X
SRR12419678	300171104	298967980	0.996	44299965975	0.4614	16.7022X
SRR12419679	286038256	285553656	0.9983	42262651754	0.4707	15.934X
SRR12419681	276965122	276491481	0.9983	41064601077	0.4559	15.4826X
SRR12419692	278632424	277772825	0.9969	41303049612	0.4367	15.5728X
SRR12419693	287924490	286272279	0.9943	41433861467	0.4882	15.6218X
SRR17049914	182068308	181897184	0.9991	27073199659	0.4309	10.2076X
SRR17049925	252881446	252543315	0.9987	37611994856	0.4305	14.1813X
SRR17049926	241889508	241620675	0.9989	35979211641	0.4298	13.5656X
SRR17049927	198831077	198685133	0.9993	29585898678	0.4312	11.1551X
SRR17049928	197014554	196814310	0.999	29305819028	0.4327	11.0494X
SRR17049929	184594682	184439295	0.9992	27466516380	0.4294	10.3559X
SRR17049930	201106698	200908070	0.999	29919693106	0.432	11.2809X
SRR17049931	247509459	247257718	0.999	36841935207	0.4285	13.891X
SRR17049932	209773763	209618720	0.9993	31213669303	0.4289	11.7689X
SRR17049933	225452919	225273082	0.9992	33553114426	0.4307	12.6508X
SRR17049934	182992252	182838507	0.9992	27216426976	0.4283	10.2617X
SRR17049935	203184388	203016778	0.9992	30231392914	0.4312	11.3983X
SRR17049936	225538253	225229374	0.9986	33531167605	0.4296	12.6427X
SRR17049937	180301301	180162175	0.9992	26828865076	0.4288	10.1155X
SRR17049938	207382385	206914623	0.9977	30802538981	0.431	11.6137X
SRR17049939	182736768	182529417	0.9989	27176479724	0.4322	10.2465X
SRR17049941	175050490	174920093	0.9993	26049149190	0.428	9.8216X
SRR17049942	177037244	176869162	0.9991	26332957520	0.429	9.9286X
SRR17049943	202918800	202740181	0.9991	30176602725	0.4263	11.378X
SRR17049944	173758608	173619218	0.9992	25856079593	0.4348	9.7487X
SRR19753196	179992734	179801875	0.9989	26730197835	0.432	10.0795X
SRR19753197	200500907	200043739	0.9977	29713720854	0.4343	11.2045X
SRR19753200	219055354	217946155	0.9949	32384902497	0.4469	12.211X
SRR19753201	186375454	186121482	0.9986	27638757109	0.4473	10.4217X
SRR19753202	236289791	235747204	0.9977	35049398005	0.4343	13.2162X
SRR19753203	188805185	188467294	0.9982	27961686110	0.451	10.5434X
SRR19753204	218163938	217941979	0.999	32423146854	0.4511	12.2249X
SRR19753209	210091280	209780236	0.9985	31193149359	0.4434	11.7615X
SRR19753210	191516876	191316631	0.999	28455466870	0.4432	10.7293X
SRR19753211	182169978	181979904	0.999	27021646201	0.4433	10.1891X
SRR19753212	192065177	191539972	0.9973	28468926171	0.4453	10.7344X
SRR19753213	203037925	202397656	0.9968	30095061291	0.4479	11.3472X
SRR19753214	197819124	197302370	0.9974	29311438236	0.4412	11.0522X
SRR19753215	206090723	205586035	0.9976	30529104723	0.4404	11.5113X
SRR27229399	259835155	259325921	0.998	38537565452	0.4404	14.5316X
SRR27229400	268707057	267823672	0.9967	39804200928	0.436	15.0093X
SRR27229409	267761599	265436626	0.9913	39374645463	0.4376	14.8473X
SRR27229410	264502005	263979018	0.998	39203641916	0.4372	14.7846X
SRR27229411	248586804	247985915	0.9976	36837714939	0.4349	13.8908X
SRR27229412	251699185	251044582	0.9974	37289547837	0.4362	14.0629X
SRR27229413	236822786	236260119	0.9976	35102937315	0.4344	13.2365X
SRR27229414	245776457	245181425	0.9976	36427359590	0.4347	13.7369X
SRR27229418	293671803	293034653	0.9978	43545418027	0.4367	16.4192X
SRR27229420	283527812	282699408	0.9971	42000311455	0.4401	15.8373X
SRR27229423	246163917	245456791	0.9971	36410319155	0.4397	13.7369X
SRR27229428	261689703	257652007	0.9846	38176462909	0.4391	14.4034X
SRR27229430	257220275	256693779	0.998	38152344439	0.439	14.3863X
SRR27229432	294897244	294229457	0.9977	43725096182	0.4404	16.4868X
SRR27229439	261839713	260943306	0.9966	38724986858	0.4365	14.6103X
SRR27229450	292997684	292305158	0.9976	43459061910	0.4372	16.3867X
SRR27229451	298308417	297702616	0.998	44283052740	0.437	16.6973X
SRR27229452	300174590	297942249	0.9926	44189845502	0.4379	16.6622X

## Sheet: Supplementary Table 2
Supplementary Table 2.Shared and Unique SVs Detected in this study
Chrom	Pos	End	SV_ID	SV_length	SV_type	FST/LLR	Group	Annotated genes	Chrom	Pos	End
1	7302000	7383040	1_7302000-81040	81040	DEL	0.118889	Kazakh Sheep and the Other Five Breeds	UGT1A4/UGT1A3	1	7290001	7410000
1	7306366	7306648	1_7306366-282	282	DEL	0.118889	Kazakh Sheep and the Other Five Breeds	UGT1A4/UGT1A3	1	7290001	7410000
1	7344403	7348940	1_7344403-4537	4537	DEL	0.118889	Kazakh Sheep and the Other Five Breeds	UGT1A4/UGT1A3	1	7290001	7410000
1	7344871	7381407	1_7344871-36536	36536	DEL	0.118889	Kazakh Sheep and the Other Five Breeds	UGT1A4/UGT1A3	1	7290001	7410000
1	7349128	7381170	1_7349128-32042	32042	DEL	0.118889	Kazakh Sheep and the Other Five Breeds	UGT1A4/UGT1A3	1	7290001	7410000
1	7359042	7399011	1_7359042-39969	39969	DEL	0.118889	Kazakh Sheep and the Other Five Breeds	UGT1A4/UGT1A3	1	7290001	7410000
1	7360583	7400509	1_7360583-39926	39926	DEL	0.118889	Kazakh Sheep and the Other Five Breeds	UGT1A4/UGT1A3	1	7290001	7410000
1	7362989	7364610	1_7362989-1621	1621	DEL	0.118889	Kazakh Sheep and the Other Five Breeds	UGT1A4/UGT1A3	1	7290001	7410000
1	7344403	7348940	1_7344403-4537	4537	DEL	0.118889	Kazakh Sheep and the Other Five Breeds	UGT1A6/UGT1A3	1	7340001	7460000
1	7344871	7381407	1_7344871-36536	36536	DEL	0.118889	Kazakh Sheep and the Other Five Breeds	UGT1A6/UGT1A3	1	7340001	7460000
1	7349128	7381170	1_7349128-32042	32042	DEL	0.118889	Kazakh Sheep and the Other Five Breeds	UGT1A6/UGT1A3	1	7340001	7460000
1	7359042	7399011	1_7359042-39969	39969	DEL	0.118889	Kazakh Sheep and the Other Five Breeds	UGT1A6/UGT1A3	1	7340001	7460000
1	7360583	7400509	1_7360583-39926	39926	DEL	0.118889	Kazakh Sheep and the Other Five Breeds	UGT1A6/UGT1A3	1	7340001	7460000
1	7344403	7348940	1_7344403-4537	4537	DEL	0.118889	Kazakh Sheep and the Other Five Breeds	UGT1A9/UGT1A3	1	7340001	7460000
1	7344871	7381407	1_7344871-36536	36536	DEL	0.118889	Kazakh Sheep and the Other Five Breeds	UGT1A9/UGT1A3	1	7340001	7460000
1	7349128	7381170	1_7349128-32042	32042	DEL	0.118889	Kazakh Sheep and the Other Five Breeds	UGT1A9/UGT1A3	1	7340001	7460000
1	7359042	7399011	1_7359042-39969	39969	DEL	0.118889	Kazakh Sheep and the Other Five Breeds	UGT1A9/UGT1A3	1	7340001	7460000
1	7360583	7400509	1_7360583-39926	39926	DEL	0.118889	Kazakh Sheep and the Other Five Breeds	UGT1A9/UGT1A3	1	7340001	7460000
3	75337728	75338459	3_75337728-731	731	DEL	0.153144	Kazakh Sheep and the Other Five Breeds	FSHR	3	75290001	75410000
3	75366428	75366944	3_75366428-516	516	DEL	0.153144	Kazakh Sheep and the Other Five Breeds	FSHR	3	75290001	75410000
3	75390242	75390284	3_75390242-42	42	DEL	0.153144	Kazakh Sheep and the Other Five Breeds	FSHR	3	75290001	75410000
3	75391344	75391830	3_75391344-486	486	DEL	0.153144	Kazakh Sheep and the Other Five Breeds	FSHR	3	75290001	75410000
7	5695385	5696717	7_5695385-1332	1332	DEL	0.295181	Kazakh Sheep and the Other Five Breeds	DRD1	7	5690001	5810000
7	5715977	5718043	7_5715977-2066	2066	DEL	0.295181	Kazakh Sheep and the Other Five Breeds	DRD1	7	5690001	5810000
7	5716018	5721355	7_5716018-5337	5337	DEL	0.295181	Kazakh Sheep and the Other Five Breeds	DRD1	7	5690001	5810000
7	5718142	5721413	7_5718142-3271	3271	DEL	0.295181	Kazakh Sheep and the Other Five Breeds	DRD1	7	5690001	5810000
7	5695385	5696717	7_5695385-1332	1332	DEL	0.13504	Kazakh Sheep and the Other Five Breeds	DRD1	7	5690001	5810000
7	5715977	5718043	7_5715977-2066	2066	DEL	0.13504	Kazakh Sheep and the Other Five Breeds	DRD1	7	5690001	5810000
7	5716018	5721355	7_5716018-5337	5337	DEL	0.13504	Kazakh Sheep and the Other Five Breeds	DRD1	7	5690001	5810000
7	5718142	5721413	7_5718142-3271	3271	DEL	0.13504	Kazakh Sheep and the Other Five Breeds	DRD1	7	5690001	5810000
8	90146654	90146758	8_90146654-104	104	DEL	0.233426	Kazakh Sheep and the Other Five Breeds	FRMD1	8	90140001	90260000
8	90201085	90201187	8_90201085-102	102	DEL	0.233426	Kazakh Sheep and the Other Five Breeds	FRMD1	8	90140001	90260000
8	90218046	90218109	8_90218046-63	63	DEL	0.233426	Kazakh Sheep and the Other Five Breeds	FRMD1	8	90140001	90260000
8	90251002	90251912	8_90251002-910	910	DEL	0.233426	Kazakh Sheep and the Other Five Breeds	FRMD1	8	90140001	90260000
8	88135608	88136003	8_88135608-395	395	DEL	0.137194	Kazakh Sheep and the Other Five Breeds	PDE10A	8	88090001	88210000
8	88199156	88199188	8_88199156-32	32	DEL	0.137194	Kazakh Sheep and the Other Five Breeds	PDE10A	8	88090001	88210000
26	15576586	15576653	26_15576586-67	67	DEL	0.188358	Kazakh Sheep and the Other Five Breeds	MTNR1A	26	15540001	15660000
1	96895480	96895973	1_96895480-493	493	DEL	0.5	Hu sheep with other breeds, and Hu sheep with Kazakh and Yunnan semi-fine wool sheep	HSD3B1	1	96890001	97010000
1	96909759	96909826	1_96909759-67	67	DEL	0.5	Hu sheep with other breeds, and Hu sheep with Kazakh and Yunnan semi-fine wool sheep	HSD3B1	1	96890001	97010000
1	96933155	96933195	1_96933155-40	40	DEL	0.5	Hu sheep with other breeds, and Hu sheep with Kazakh and Yunnan semi-fine wool sheep	HSD3B1	1	96890001	97010000
1	96977889	96978608	1_96977889-719	719	DEL	0.5	Hu sheep with other breeds, and Hu sheep with Kazakh and Yunnan semi-fine wool sheep	HSD3B1	1	96890001	97010000
1	188522107	188522294	1_188522107-187	187	DEL	0.384615	Hu sheep with other breeds, and Hu sheep with Kazakh and Yunnan semi-fine wool sheep	ADCY5	1	188490001	188610000
1	188547090	188547162	1_188547090-72	72	DEL	0.384615	Hu sheep with other breeds, and Hu sheep with Kazakh and Yunnan semi-fine wool sheep	ADCY5	1	188490001	188610000
1	3772467	3772513	1_3772467-46	46	DEL	0.428571	Hu sheep with other breeds, and Hu sheep with Kazakh and Yunnan semi-fine wool sheep	COL6A3	1	3740001	3860000
2	161648415	161648458	2_161648415-43	43	DEL	0.333333	Hu sheep with other breeds, and Hu sheep with Kazakh and Yunnan semi-fine wool sheep	ACVR2A	2	161640001	161760000
2	161727192	161727707	2_161727192-515	515	DEL	0.333333	Hu sheep with other breeds, and Hu sheep with Kazakh and Yunnan semi-fine wool sheep	ACVR2A	2	161690001	161810000
2	161765285	161765351	2_161765285-66	66	DEL	0.333333	Hu sheep with other breeds, and Hu sheep with Kazakh and Yunnan semi-fine wool sheep	ACVR2A	2	161690001	161810000
2	122679271	122679320	2_122679271-49	49	DEL	0.402644	Hu sheep with other breeds, and Hu sheep with Kazakh and Yunnan semi-fine wool sheep	ITGAV	2	122640001	122760000
2	122600006	122603377	2_122600006-3371	3371	DEL	0.402644	Hu sheep with other breeds, and Hu sheep with Kazakh and Yunnan semi-fine wool sheep	ITGAV	2	122590001	122710000
2	122679271	122679320	2_122679271-49	49	DEL	0.402644	Hu sheep with other breeds, and Hu sheep with Kazakh and Yunnan semi-fine wool sheep	ITGAV	2	122590001	122710000
3	216860375	216860593	3_216860375-218	218	DUP	0.272727	Hu sheep with other breeds, and Hu sheep with Kazakh and Yunnan semi-fine wool sheep	CACNA1I	3	216840001	216960000
3	216912636	216913668	3_216912636-1032	1032	DEL	0.272727	Hu sheep with other breeds, and Hu sheep with Kazakh and Yunnan semi-fine wool sheep	CACNA1I	3	216840001	216960000
3	216912633	216913927	3_216912633-1294	1294	DUP	0.272727	Hu sheep with other breeds, and Hu sheep with Kazakh and Yunnan semi-fine wool sheep	CACNA1I	3	216840001	216960000
3	190476871	190476952	3_190476871-81	81	DEL	0.428571	Hu sheep with other breeds, and Hu sheep with Kazakh and Yunnan semi-fine wool sheep	KRAS	3	190390001	190510000
3	225748394	225748445	3_225748394-51	51	DEL	0.428571	Hu sheep with other breeds, and Hu sheep with Kazakh and Yunnan semi-fine wool sheep	MAPK8IP2	3	225740001	225860000
3	225810816	225810894	3_225810816-78	78	DEL	0.428571	Hu sheep with other breeds, and Hu sheep with Kazakh and Yunnan semi-fine wool sheep	MAPK8IP2	3	225740001	225860000
3	210095525	210096119	3_210095525-594	594	DEL	0.272727	Hu sheep with other breeds, and Hu sheep with Kazakh and Yunnan semi-fine wool sheep	VWF	3	210040001	210160000
3	210158412	210159350	3_210158412-938	938	DEL	0.272727	Hu sheep with other breeds, and Hu sheep with Kazakh and Yunnan semi-fine wool sheep	VWF	3	210040001	210160000
5	5921673	5922264	5_5921673-591	591	DEL	0.428571	Hu sheep with other breeds, and Hu sheep with Kazakh and Yunnan semi-fine wool sheep	F2RL3	5	5890001	6010000
5	5971062	5971125	5_5971062-63	63	DEL	0.428571	Hu sheep with other breeds, and Hu sheep with Kazakh and Yunnan semi-fine wool sheep	F2RL3	5	5890001	6010000
5	5985706	5985965	5_5985706-259	259	DEL	0.428571	Hu sheep with other breeds, and Hu sheep with Kazakh and Yunnan semi-fine wool sheep	F2RL3	5	5890001	6010000
5	5921673	5922264	5_5921673-591	591	DEL	0.428571	Hu sheep with other breeds, and Hu sheep with Kazakh and Yunnan semi-fine wool sheep	F2RL3	5	5890001	6010000
5	5971062	5971125	5_5971062-63	63	DEL	0.428571	Hu sheep with other breeds, and Hu sheep with Kazakh and Yunnan semi-fine wool sheep	F2RL3	5	5890001	6010000
5	5985706	5985965	5_5985706-259	259	DEL	0.428571	Hu sheep with other breeds, and Hu sheep with Kazakh and Yunnan semi-fine wool sheep	F2RL3	5	5890001	6010000
6	17546443	17546556	6_17546443-113	113	DEL	0.401313	Hu sheep with other breeds, and Hu sheep with Kazakh and Yunnan semi-fine wool sheep	LEF1	6	17440001	17560000
6	101498695	101498851	6_101498695-156	156	DEL	0.372654	Hu sheep with other breeds, and Hu sheep with Kazakh and Yunnan semi-fine wool sheep	MAPK10	6	101490001	101610000
6	101521955	101522411	6_101521955-456	456	DEL	0.372654	Hu sheep with other breeds, and Hu sheep with Kazakh and Yunnan semi-fine wool sheep	MAPK10	6	101490001	101610000
6	101521955	101522411	6_101521955-456	456	DEL	0.372654	Hu sheep with other breeds, and Hu sheep with Kazakh and Yunnan semi-fine wool sheep	MAPK10	6	101490001	101610000
6	101563168	101563447	6_101563168-279	279	DEL	0.372654	Hu sheep with other breeds, and Hu sheep with Kazakh and Yunnan semi-fine wool sheep	MAPK10	6	101490001	101610000
6	101574459	101575805	6_101574459-1346	1346	DEL	0.372654	Hu sheep with other breeds, and Hu sheep with Kazakh and Yunnan semi-fine wool sheep	MAPK10	6	101490001	101610000
6	101574459	101575805	6_101574459-1346	1346	DEL	0.372654	Hu sheep with other breeds, and Hu sheep with Kazakh and Yunnan semi-fine wool sheep	MAPK10	6	101490001	101610000
6	101594937	101594985	6_101594937-48	48	DEL	0.372654	Hu sheep with other breeds, and Hu sheep with Kazakh and Yunnan semi-fine wool sheep	MAPK10	6	101490001	101610000
6	43930590	43930944	6_43930590-354	354	DEL	0.384615	Hu sheep with other breeds, and Hu sheep with Kazakh and Yunnan semi-fine wool sheep	PPARGC1A	6	43840001	43960000
7	20945996	20946052	7_20945996-56	56	DEL	0.6	Hu sheep with other breeds, and Hu sheep with Kazakh and Yunnan semi-fine wool sheep	PCK2	7	20840001	20960000
8	54963742	54963800	8_54963742-58	58	DEL	0.314524	Hu sheep with other breeds, and Hu sheep with Kazakh and Yunnan semi-fine wool sheep	LAMA2	8	54940001	55060000
8	55013831	55013881	8_55013831-50	50	DEL	0.314524	Hu sheep with other breeds, and Hu sheep with Kazakh and Yunnan semi-fine wool sheep	LAMA2	8	54940001	55060000
8	55058150	55058757	8_55058150-607	607	DEL	0.314524	Hu sheep with other breeds, and Hu sheep with Kazakh and Yunnan semi-fine wool sheep	LAMA2	8	54940001	55060000
8	73664719	73664897	8_73664719-178	178	DEL	0.5	Hu sheep with other breeds, and Hu sheep with Kazakh and Yunnan semi-fine wool sheep	TAB2	8	73640001	73760000
8	73739031	73740247	8_73739031-1216	1216	DEL	0.5	Hu sheep with other breeds, and Hu sheep with Kazakh and Yunnan semi-fine wool sheep	TAB2	8	73640001	73760000
10	29469917	29470315	10_29469917-398	398	DEL	0.279508	Hu sheep with other breeds, and Hu sheep with Kazakh and Yunnan semi-fine wool sheep	RXFP2	10	29440001	29560000
10	29499420	29500956	10_29499420-1536	1536	DEL	0.279508	Hu sheep with other breeds, and Hu sheep with Kazakh and Yunnan semi-fine wool sheep	RXFP2	10	29440001	29560000
10	8475782	8475884	10_8475782-102	102	DEL	0.272727	Hu sheep with other breeds, and Hu sheep with Kazakh and Yunnan semi-fine wool sheep	COL4A2	10	84490001	84610000
10	8475782	8475884	10_8475782-102	102	DEL	0.272727	Hu sheep with other breeds, and Hu sheep with Kazakh and Yunnan semi-fine wool sheep	COL4A2	10	84490001	84610000
10	8479050	8479422	10_8479050-372	372	DEL	0.272727	Hu sheep with other breeds, and Hu sheep with Kazakh and Yunnan semi-fine wool sheep	COL4A2	10	84490001	84610000
10	8516245	8516304	10_8516245-59	59	DEL	0.272727	Hu sheep with other breeds, and Hu sheep with Kazakh and Yunnan semi-fine wool sheep	COL4A2	10	84490001	84610000
10	8519353	8520548	10_8519353-1195	1195	DEL	0.272727	Hu sheep with other breeds, and Hu sheep with Kazakh and Yunnan semi-fine wool sheep	COL4A2	10	84490001	84610000
10	8523143	8524311	10_8523143-1168	1168	DEL	0.272727	Hu sheep with other breeds, and Hu sheep with Kazakh and Yunnan semi-fine wool sheep	COL4A2	10	84490001	84610000
10	29469917	29470315	10_29469917-398	398	DEL	0.279508	Hu sheep with other breeds, and Hu sheep with Kazakh and Yunnan semi-fine wool sheep	RXFP2	10	29440001	29560000
10	29499420	29500956	10_29499420-1536	1536	DEL	0.279508	Hu sheep with other breeds, and Hu sheep with Kazakh and Yunnan semi-fine wool sheep	RXFP2	10	29440001
11	19419356	19419393	11_19419356-37	37	DEL	0.6	Hu sheep with other breeds, and Hu sheep with Kazakh and Yunnan semi-fine wool sheep	NOS2	11	19340001	19460000
11	51126742	51127055	11_51126742-313	313	DEL	0.411765/0.5	Hu sheep with other breeds, and Hu sheep with Kazakh and Yunnan semi-fine wool sheep	RPTOR	11	51140001	51260000
11	51152729	51152777	11_51152729-48	48	DEL	0.411765/0.5	Hu sheep with other breeds, and Hu sheep with Kazakh and Yunnan semi-fine wool sheep	RPTOR	11	51140001	51260000
13	42308717	42308810	13_42308717-93	93	DEL	0.277474	Hu sheep with other breeds, and Hu sheep with Kazakh and Yunnan semi-fine wool sheep	PYGB	13	42290001	42410000
14	47733554	47733816	14_47733554-262	262	DUP	0.4	Hu sheep with other breeds, and Hu sheep with Kazakh and Yunnan semi-fine wool sheep	RYR1	14	47690001	47810000
14	47757729	47758627	14_47757729-898	898	DEL	0.4	Hu sheep with other breeds, and Hu sheep with Kazakh and Yunnan semi-fine wool sheep	RYR1	14	47690001	47810000
14	47758727	47762110	14_47758727-3383	3383	DEL	0.4	Hu sheep with other breeds, and Hu sheep with Kazakh and Yunnan semi-fine wool sheep	RYR1	14	47690001	47810000
14	47766493	47770073	14_47766493-3580	3580	DEL	0.4	Hu sheep with other breeds, and Hu sheep with Kazakh and Yunnan semi-fine wool sheep	RYR1	14	47690001	47810000
14	47768703	47768911	14_47768703-208	208	DEL	0.4	Hu sheep with other breeds, and Hu sheep with Kazakh and Yunnan semi-fine wool sheep	RYR1	14	47690001	47810000
14	47768346	47770073	14_47768346-1727	1727	DEL	0.4	Hu sheep with other breeds, and Hu sheep with Kazakh and Yunnan semi-fine wool sheep	RYR1	14	47690001	47810000
14	52814503	52814623	14_52814503-120	120	DEL	0.321535	Hu sheep with other breeds, and Hu sheep with Kazakh and Yunnan semi-fine wool sheep	VASP	14	52790001	52910000
14	52844313	52844351	14_52844313-38	38	DEL	0.321535	Hu sheep with other breeds, and Hu sheep with Kazakh and Yunnan semi-fine wool sheep	VASP	14	52790001	52910000
14	55068177	55068503	14_55068177-326	326	DEL	0.428571	Hu sheep with other breeds, and Hu sheep with Kazakh and Yunnan semi-fine wool sheep	FGF21	14	55040001	55160000
14	47757729	47758627	14_47757729-898	898	DEL	0.4	Hu sheep with other breeds, and Hu sheep with Kazakh and Yunnan semi-fine wool sheep	MAP4K1	14	47690001	47810000
14	47758727	47762110	14_47758727-3383	3383	DEL	0.4	Hu sheep with other breeds, and Hu sheep with Kazakh and Yunnan semi-fine wool sheep	MAP4K1	14	47690001	47810000
14	47766493	47770073	14_47766493-3580	3580	DEL	0.4	Hu sheep with other breeds, and Hu sheep with Kazakh and Yunnan semi-fine wool sheep	MAP4K1	14	47690001	47810000
14	47768703	47768911	14_47768703-208	208	DEL	0.4	Hu sheep with other breeds, and Hu sheep with Kazakh and Yunnan semi-fine wool sheep	MAP4K1	14	47690001	47810000
14	47768346	47770073	14_47768346-1727	1727	DEL	0.4	Hu sheep with other breeds, and Hu sheep with Kazakh and Yunnan semi-fine wool sheep	MAP4K1	14	47690001	47810000
14	52814503	52814623	14_52814503-120	120	DEL	0.321535	Hu sheep with other breeds, and Hu sheep with Kazakh and Yunnan semi-fine wool sheep	VASP	14	52790001	52910000
14	52844313	52844351	14_52844313-38	38	DEL	0.321535	Hu sheep with other breeds, and Hu sheep with Kazakh and Yunnan semi-fine wool sheep	VASP	14	52790001	52910000
15	53243710	53243788	15_53243710-78	78	DEL	0.6	Hu sheep with other breeds, and Hu sheep with Kazakh and Yunnan semi-fine wool sheep	ARRB1	15	53190001	53310000
15	53264935	53265672	15_53264935-737	737	DEL	0.6	Hu sheep with other breeds, and Hu sheep with Kazakh and Yunnan semi-fine wool sheep	ARRB1	15	53190001	53310000
16	4633372	4633613	16_4633372-241	241	DEL	0.313075	Hu sheep with other breeds, and Hu sheep with Kazakh and Yunnan semi-fine wool sheep	DUSP1	16	4590001	4710000
16	4654662	4655759	16_4654662-1097	1097	DEL	0.313075	Hu sheep with other breeds, and Hu sheep with Kazakh and Yunnan semi-fine wool sheep	DUSP1	16	4590001	4710000
19	36069020	36069114	19_36069020-94	94	DEL	0.6	Hu sheep with other breeds, and Hu sheep with Kazakh and Yunnan semi-fine wool sheep	MAGI1	19	36040001	36160000
19	36095419	36098995	19_36095419-3576	3576	DEL	0.6	Hu sheep with other breeds, and Hu sheep with Kazakh and Yunnan semi-fine wool sheep	MAGI1	19	36040001	36160000
22	40985376	40985422	22_40985376-46	46	DEL	0.454545	Hu sheep with other breeds, and Hu sheep with Kazakh and Yunnan semi-fine wool sheep	FGFR2	22	40890001	41010000
24	42290731	42291114	24_42290731-383	383	DEL	0.6	Hu sheep with other breeds, and Hu sheep with Kazakh and Yunnan semi-fine wool sheep	PRKAR1B	24	42240001	42360000
24	42293835	42294350	24_42293835-515	515	DEL	0.6	Hu sheep with other breeds, and Hu sheep with Kazakh and Yunnan semi-fine wool sheep	PRKAR1B	24	42240001	42360000
26	15666470	15666519	26_15666470-49	49	DEL	0.454545	Hu sheep with other breeds, and Hu sheep with Kazakh and Yunnan semi-fine wool sheep	MTNR1A	26	15590001	15710000
